# Supplementary material for: Dendritic cell-associated MAVS is required to control West Nile virus replication and ensuing humoral immune responses
Source: PLoS One. 2019 Jun 26;14(6):e0218928. doi: 10.1371/journal.pone.0218928 (PMC6594639; doi:10.1371/journal.pone.0218928)
Supplement: S1 Table — Clone and source of antibodies used for flow cytometry. (XLSX) [file pone.0218928.s004.xlsx]

## Sheet: Sheet1
Supplemental Table 1. Flow cytometry
Antibody Target	Antibody Clone	Company
B220	RA3-6B2	BioLegend
CD3	17A2	BioLegend
CD4	GK1.5	BioLegend
CD8	53-6.7	BioLegend
CD19	6D5	BioLegend
CD38	90	BD
CD44	IM7	eBioscience
CD62L	MEL14	BioLegend
CD138	281-12	BioLegend
CXCR5	L138D7	BioLegend
GL7	GL7	BioLegend
IgM	II/41	eBioscience
PD-1	RMPI-30	BioLegend
